# Supplementary material for: Future gaps in the public provision of health services in Austria? A mixed-methods analysis for specialists in internal medicine
Source: Hum Resour Health. 2025 Aug 13;23:41. doi: 10.1186/s12960-025-01013-3 (PMC12344857; doi:10.1186/s12960-025-01013-3)
Supplement: Supplementary file 1 — Additional file 1. [file 12960_2025_1013_MOESM1_ESM.xlsx]

## Sheet: Sheet1
ÖGIM survey		I think, there will be
		a decrease by more than 10%	a decrease by about 10%	no significant change	an increase by about 10%	an increase by more than 10%	don't know	N
1	On average over the last five years, there were about 240 graduates of a specialist traininig in internal medicine (IM) in Austria per year. Considering the number of available traininig posts, it is open how the number of graduates will evolve .
	How do you expect the average number of graduates in IM to evolve over the next decade, compared to today?	65	93	229	64	12	21	484
2	The working time directive of the European Commission as well as the preferences regarding the work-life-balance affect average working hours, and thus also the average number of patients per specialist. Such developments have started a while ago, and it is unclear whether they are still ongoing or have faded out already.
	How do you expect the average number of patients per SHI-contracted specialist in IM to evolve over the next decade, compared to today?	83	81	85	96	123	16	484
3	How do you expect the average number of patients per specialist in IM in hospitals to evolve over the next decade, compared to today?	60	54	71	112	182	5	484
4	In outpatient care, there was a stronger increase in the number of specialists without SHI contract, compared to contracted specialists. In IM, however, social inurance funds have not reported long vacancies yet.
	How do you expect the average number of SHI-contracted specialists in IM to evolve over the next decade, compared to today?	101	130	164	63	12	14	484
